# Supplementary material for: Genome Selection and Genome-Wide Association Analyses for Litter Size Traits in Large White Pigs
Source: Animals (Basel). 2025 Jun 11;15(12):1724. doi: 10.3390/ani15121724 (PMC12189426; doi:10.3390/ani15121724)
Supplement: Supplementary file 1 [file animals-15-01724-s001.zip › Table S1.xlsx]

## Sheet: Sheet1
Table S1. The explained genetic variance of SNPs within significant windows for TNB.
Windows (Chr: start postion-end postion)	Chr	Postion (bp)	Explained genetic variance (%)
11:4,423,721-4,495,210	11	4423721	1.22
	11	4430132	1.21
	11	4430171	1.21
	11	4430323	1.2
	11	4430328	1.19
	11	4430338	1.19
	11	4430545	1.18
	11	4430555	1.17
	11	4430587	1.16
	11	4430698	1.16
	11	4432358	1.16
	11	4432421	1.15
	11	4432435	1.13
	11	4432879	1.12
	11	4435073	1.11
	11	4435891	1.1
	11	4435952	1.09
	11	4436070	1.08
	11	4436074	1.06
	11	4436102	1.05
	11	4436253	1.07
	11	4436345	1.06
	11	4439252	1.13
	11	4439294	1.11
	11	4439515	1.1
	11	4439527	1.09
	11	4439773	1.08
	11	4457826	1.19
	11	4457830	1.17
	11	4461179	1.15
	11	4461193	1.13
	11	4461224	1.12
	11	4461562	1.1
	11	4485954	1.13
	11	4486127	1.1
	11	4486138	1.08
	11	4494688	1.1
	11	4494701	1.08
	11	4494732	1.07
	11	4494756	1.08
	11	4494942	1.05
	11	4495027	1.04
	11	4495031	1.04
	11	4495043	1.03
	11	4495191	1.03
	11	4495198	1.03
	11	4495210	1
14:130,945,803-130,947,415	14	130945803	1.07
	14	130945866	1.04
	14	130946208	1.01
	14	130947415	1.01
