# Supplementary material for: Genome Selection and Genome-Wide Association Analyses for Litter Size Traits in Large White Pigs
Source: Animals (Basel). 2025 Jun 11;15(12):1724. doi: 10.3390/ani15121724 (PMC12189426; doi:10.3390/ani15121724)
Supplement: Supplementary file 1 [file animals-15-01724-s001.zip › Table S2.xlsx]

## Sheet: Sheet1
Table S2. The explained genetic variance of SNPs within significant windows for NBA.
Windows (Chr: start postion-end postion)	Chr	Postion (bp)	Explained genetic variance (%)
9:117,307,194-117,370,183	9	117307194	1.11051
	9	117307207	1.0555
	9	117370183	1.05
