# Supplementary material for: Genome Selection and Genome-Wide Association Analyses for Litter Size Traits in Large White Pigs
Source: Animals (Basel). 2025 Jun 11;15(12):1724. doi: 10.3390/ani15121724 (PMC12189426; doi:10.3390/ani15121724)
Supplement: Supplementary file 1 [file animals-15-01724-s001.zip › Table S3.xlsx]

## Sheet: Sheet1
Table S3. The explained genetic variance of SNPs within significant windows for NWB.
Windows (Chr: start postion-end postion)	Chr	Postion (bp)	Explained genetic variance (%)
11:4,332,840-4,485,954	11	4332840	1.02554
	11	4332858	1.02337
	11	4332860	1.02122
	11	4333066	1.00557
	11	4333093	1.00505
	11	4333269	1.00481
	11	4333283	1.0043
	11	4333288	1.0025
	11	4336725	1.00226
	11	4336756	1.00069
	11	4338328	1.0008
	11	4408306	1.15857
	11	4408357	1.14565
	11	4408366	1.13283
	11	4408484	1.12013
	11	4408546	1.10839
	11	4408550	1.09652
	11	4423721	1.33421
	11	4430132	1.31756
	11	4430171	1.29941
	11	4430323	1.28168
	11	4430328	1.2665
	11	4430338	1.25143
	11	4430545	1.23725
	11	4430555	1.22275
	11	4430587	1.20836
	11	4430698	1.20432
	11	4432358	1.19008
	11	4432421	1.16382
	11	4432435	1.13799
	11	4432879	1.11258
	11	4435073	1.09196
	11	4435891	1.07207
	11	4435952	1.05444
	11	4436070	1.03703
	11	4436074	1.01545
	11	4436253	1.00692
	11	4439252	1.03382
	11	4439294	1.0148
	11	4457826	1.02348
	11	4457830	1.01587
	11	4461179	1.00831
	11	4485954	1.0052
