# Supplementary material for: Genome Selection and Genome-Wide Association Analyses for Litter Size Traits in Large White Pigs
Source: Animals (Basel). 2025 Jun 11;15(12):1724. doi: 10.3390/ani15121724 (PMC12189426; doi:10.3390/ani15121724)
Supplement: Supplementary file 1 [file animals-15-01724-s001.zip › Table S4.xlsx]

## Sheet: Sheet1
Table S4. The explained genetic variance of SNPs within significant windows for NDF.
Windows (Chr: start postion-end postion)	Chr	Postion (bp)	Explained genetic variance (%)
5:98,898,934-98,932,338	5	98898934	1.21206
	5	98899049	1.21135
	5	98899143	1.21037
	5	98899334	1.19514
	5	98899409	1.18773
	5	98899414	1.1805
	5	98921169	1.24726
	5	98921457	1.2078
	5	98921487	1.16858
	5	98926050	1.13009
	5	98926194	1.12818
	5	98926238	1.0915
	5	98932334	1.05535
	5	98932338	1.01784
