# Supplementary material for: Genome Selection and Genome-Wide Association Analyses for Litter Size Traits in Large White Pigs
Source: Animals (Basel). 2025 Jun 11;15(12):1724. doi: 10.3390/ani15121724 (PMC12189426; doi:10.3390/ani15121724)
Supplement: Supplementary file 1 [file animals-15-01724-s001.zip › Table S5.xlsx]

## Sheet: Sheet1
Table S5. The explained genetic variance of SNPs within significant windows for MUMM.
Windows (Chr: start postion-end postion)	Chr	Postion (bp)	Explained genetic variance (%)
3:127,129,457-127,422,267	3	127129457	1.68203
	3	127157661	1.77781
	3	127157703	1.72712
	3	127162865	1.76944
	3	127162909	1.75159
	3	127162923	1.69106
	3	127163139	1.63178
	3	127163241	1.61527
	3	127163247	1.55726
	3	127171383	1.57451
	3	127171427	1.51915
	3	127190036	1.62514
	3	127190083	1.58116
	3	127190370	1.58023
	3	127190376	1.5715
	3	127190377	1.56128
	3	127191289	1.51826
	3	127191346	1.50168
	3	127191393	1.46318
	3	127191413	1.44648
	3	127191422	1.39062
	3	127191423	1.38998
	3	127191424	1.37391
	3	127194706	1.37328
	3	127195062	1.32291
	3	127195078	1.32302
	3	127195121	1.28746
	3	127198617	1.28066
	3	127198629	1.27067
	3	127203510	1.29025
	3	127203529	1.27904
	3	127203599	1.24412
	3	127203603	1.23005
	3	127203634	1.21622
	3	127214094	1.21544
	3	127214148	1.21629
	3	127214166	1.21715
	3	127222521	1.218
	3	127222612	1.20712
	3	127222758	1.19648
	3	127246910	1.34977
	3	127254279	1.34971
	3	127254348	1.3141
	3	127254807	1.31374
	3	127269829	1.35206
	3	127269872	1.33244
	3	127270691	1.2989
	3	127270732	1.29454
	3	127271054	1.25661
	3	127271324	1.25655
	3	127271386	1.25872
	3	127271425	1.22644
	3	127271456	1.20828
	3	127271460	1.17745
	3	127271472	1.15892
	3	127271489	1.13988
	3	127271530	1.14196
	3	127271541	1.12391
	3	127274901	1.10549
	3	127275406	1.094
	3	127275621	1.07071
	3	127275686	1.07066
	3	127275687	1.0706
	3	127278085	1.07054
	3	127278089	1.05652
	3	127278109	1.02985
	3	127278195	1.02604
	3	127278196	1.00341
	3	127327796	1.01023
	3	127377916	1.01758
	3	127377948	1.00148
	3	127414631	1.11043
	3	127414736	1.0679
	3	127422267	1.02704
